# Supplementary material for: Diastolic Augmentation Index Improves Radial Augmentation Index in Assessing Arterial Stiffness
Source: Sci Rep. 2017 Jul 19;7:5864. doi: 10.1038/s41598-017-06094-2 (PMC5517606; doi:10.1038/s41598-017-06094-2)
Supplement: Supplementary file 1 — Supplementary Dataset [file 41598_2017_6094_MOESM1_ESM.xls]

## Sheet: data summarization_paper_201612
No.	Sex	Age	Height (cm)	Weight (kg)	BMI(kg/m2)	HR(bpm)	SBP(mmHg)	DBP(mmHg)	cfDistance (mm)	cfPWV					AIr(%)			AId			AIc(%)			AI@75(%)
										1st (m/s)	1st HR(bmp)	2nd (m/s)	2nd HR(bmp)	Mean	1	2	Mean	1	2	Mean	1	2	Mean	1	2	Mean
1	M	25	178	90	28.4055	65	120	80	630	5.8	68	5.6	63	5.7	24	17	20.5	44	40	42	-17	-20	-18.5	-21	-23	-22
2	M	24	173	63	21.0498	67	112	84	620	7.2	68	7.3	67	7.25	46	50	48	44	46	45	-6	2	-2	-11	-4	-7.5
3	M	23	175	62	20.2449	61	106	74	630	7.5	60	7.6	62	7.55	47	44	45.5	48	46	47	-3	-6	-4.5	-10	-13	-11.5
4	M	23	173	66	22.0522	75	120	79	650	6.5	70	6.8	78	6.65	39	38	38.5	48	48	48	7	-7	0	-8	-11	-9.5
5	M	23	172	65	21.9713	72	130	88	620	5.9	73	5.9	72	5.9	28	19	23.5	30	30	30	-7	-24	-15.5	7	-11	-2
6	M	23	173	65	21.7181	68	112	74	635	5.8	69	5.6	66	5.7	25	26	25.5	43	43	43	-25	-26	-25.5	-26	-26	-26
7	M	24	172	88	29.7458	61	120	70	625	6.2	61	6.1	60	6.15	43	38	40.5	52	49	50.5	-2	-4	-3	-9	-11	-10
8	M	22	176	77	24.858	63	120	70	610	5.4	63	5.9	67	5.65	18	18	18	46	50	48	-7	-5	-6	-10	-10	-10
9	M	27	173	77	25.7276	60	110	70	600	7.2	72	6.9	67	7.05	25	25	25	40	42	41	-19	-19	-19	-24	-24	-24
10	M	25	175	72	23.5102	56	125	80	630	5.3	62	5.2	60	5.25	16	12	14	41	42	41.5	-17	-14	-15.5	-25	-22	-23.5
11	F	25	168	57	20.1956	54	100	80	630	5.8	62	5.6	54	5.7	85	93	89	62	69	65.5	29	34	31.5	19	23	21
12	F	24	160	51	19.9219	45	106	68	550	5.9	46	5.7	45	5.8	89	87	88	62	59	60.5	31	30	30.5	17	15	16
13	F	23	161	48	18.5178	66	102	68	580	5.2	63	5.4	64	5.3	63	60	61.5	45	45	45	15	15	15	11	11	11
14	F	26	157	44	17.8506	64	90	62	610	5.9	63	5.6	62	5.75	63	58	60.5	49	46	47.5	21	16	18.5	13	11	12
15	F	25	157	54	21.9076	54	108	68	590	5.9	58	5.9	56	5.9	65	67	66	54	51	52.5	19	18	18.5	10	7	8.5
16	F	19	172	61	20.6193	66	118	70	590	5.4	66	5.4	67	5.4	58	50	54	53	45	49	17	9	13	12	4	8
17	F	19	162	62	23.6244	65	125	85	560	7	63	6.8	66	6.9	83	74	78.5	50	45	47.5	19	32	25.5	14	28	21
18	F	18	173	57	19.0451	55	96	52	600	6.3	56	6.3	58	6.3	37	42	39.5	32	37	34.5	6	9	7.5	-3	0	-1.5
19	F	18	160	44	17.1875	60	98	64	550	5.5	67	5.3	60	5.4	41	42	41.5	44	44	44	1	-9	-4	-12	-7	-9.5
20	M	18	180	70	21.6049	76	125	70	700	5.3	76	5.1	75	5.2	35	34	34.5	32	32	32	-7	-8	-7.5	-5	-8	-6.5
21	M	19	180	95	29.321	66	125	85	640	6.4	68	6.2	68	6.3	27	26	26.5	44	41	42.5	-10	-1	-5.5	-14	-7	-10.5
22	F	19	169	53	18.5568	73	100	55	610	4.9	77	4.9	78	4.9	24	27	25.5	30	33	31.5	-11	-11	-11	-13	-12	-12.5
23	F	18	170	56	19.3772	69	105	60	630	5.6	70	5.4	67	5.5	33	30	31.5	34	32	33	3	1	2	1	-1	0
24	F	19	160	49	19.1406	88	110	80	560	5.6	87	5.5	88	5.55	34	33	33.5	29	30	29.5	6	-11	-2.5	12	-6	3
25	F	19	163	45	16.937	60	95	55	560	4.5	69	4.7	63	4.6	24	24	24	33	33	33	-3	-2	-2.5	-9	-8	-8.5
26	F	19	172	59	19.9432	53	115	70	615	5.3	55	5	52	5.15	67	67	67	53	54	53.5	23	26	24.5	13	16	14.5
27	M	19	175	79	25.7959	65	125	80	660	5.8	64	5.7	64	5.75	37	34	35.5	40	40	40	-16	-17	-16.5	-23	-25	-24
28	F	19	170	58	20.0692	66	105	70	620	5.9	70	6	72	5.95	52	48	50	37	39	38	11	8	9.5	5	3	4
29	M	19	170	77	26.6436	77	135	85	600	6.5	75	6.4	78	6.45	20	18	19	32	30	31	-1	-8	-4.5	-2	-9	-5.5
30	M	19	183	90	26.8745	64	105	70	640	6.2	62	5.8	62	6	20	16	18	36	41	38.5	-3	-6	-4.5	-10	-11	-10.5
31	M	19	189	60	16.7968	57	105	65	650	6	60	5.9	61	5.95	39	37	38	44	46	45	2	3	2.5	-7	-7	-7
32	M	19	182	58	17.51	69	105	70	680	5.9	71	5.8	70	5.85	36	32	34	36	34	35	-2	-3	-2.5	-6	-5	-5.5
33	M	19	177	63	20.1092	66	115	75	610	5.7	68	5.7	68	5.7	54	47	50.5	55	44	49.5	18	11	14.5	12	6	9
34	M	18	177	67	21.3859	74	120	80	700	7.9	72	8.3	77	8.1	58	57	57.5	48	46	47	12	11	11.5	8	12	10
35	M	19	181	64	19.5354	73	130	75	670	6.8	73	6.7	70	6.75	32	26	29	33	32	32.5	-6	-8	-7	-8	-9	-8.5
36	M	24	173	63	21.0498	78	108	70	620	6.4	80	6.4	83	6.4	40	46	43	37	37	37	1	7	4	2	9	5.5
37	M	23	176	73	23.5666	54	102	68	670	6	56	6.3	57	6.15	35	33	34	52	47	49.5	2	-2	0	-8	-11	-9.5
38	F	25	160	58	22.6562	71	98	58	610	5	66	5.4	70	5.2	55	54	54.5	45	41	43	14	12	13	12	9	10.5
39	M	24	183	74	22.0968	50	118	70	700	7.4	52	7	58	7.2	72	75	73.5	50	54	52	21	22	21.5	9	10	9.5
40	F	22	163	50	18.8189	67	106	68	620	6.9	62	6.8	63	6.85	65	63	64	46	44	45	16	14	15	12	11	11.5
41	M	27	173	72	24.0569	70	96	60	650	6.1	70	6.1	73	6.1	35	31	33	40	38	39	-8	-10	-9	-10	-12	-11
42	M	24	175	60	19.5918	79	100	68	640	6.5	73	6.2	72	6.35	36	43	39.5	40	36	38	-5	6	0.5	-3	9	3
43	M	41	174	64	21.1389	59	106	74	640	9.6	60	9.6	60	9.6	60	63	61.5	45	46	45.5	14	14	14	6	6	6
44	M	26	178	70	22.0932	66	124	84	700	6.5	69	6.3	69	6.4	38	44	41	40	43	41.5	-4	0	-2	-9	-5	-7
45	F	30	167	60	21.5139	66	108	65	590	5.9	65	5.9	66	5.9	61	59	60	42	42	42	16	15	15.5	11	12	11.5
46	F	32	155	50	20.8117	65	100	62	530	5.7	72	5.7	74	5.7	77	87	82	51	54	52.5	30	34	32	25	31	28
47	F	39	160	46	17.9688	67	118	75	550	7.8	70	7.8	69	7.8	74	74	74	50	45	47.5	30	30	30	27	30	28.5
48	F	34	165	70	25.7117	58	98	58	550	5	57	5	58	5	74	57	65.5	49	40	44.5	23	13	18	15	8	11.5
49	F	30	169	64	22.4082	76	102	68	580	6.3	78	5.9	84	6.1	52	51	51.5	32	30	31	10	9	9.5	10	12	11
50	M	35	180	90	27.7778	57	110	78	675	6.3	54	6	58	6.15	54	55	54.5	52	54	53	10	10	10	2	2	2
51	M	22	177	70	22.3435	89	134	78	660	6.1	97	6	97	6.05	37	42	39.5	36	37	36.5	-6	-1	-3.5	1	5	3
52	M	24	172	82	27.7177	69	125	80	640	7.2	69	7.2	72	7.2	34	34	34	30	33	31.5	-10	-10	-10	-13	-13	-13
53	M	23	176	70	22.5981	73	128	88	660	7.9	73	7.8	74	7.85	45	41	43	40	37	38.5	5	3	4	4	2	3
54	M	23	175	75	24.4898	69	118	68	630	7	66	6.9	67	6.95	27	26	26.5	37	37	37	-11	-9	-10	-14	-10	-12
55	M	26	175	86	28.0816	72	118	75	660	6.7	76	6.7	73	6.7	34	34	34	30	34	32	4	5	4.5	3	3	3
56	M	37	160	72	28.125	71	117	72	615	6.8	73	6.7	71	6.75	61	63	62	47	44	45.5	8	13	10.5	5	10	7.5
57	M	33	175	74	24.1633	52	115	68	640	6.9	60	6.7	56	6.8	59	56	57.5	47	45	46	8	5	6.5	-3	-5	-4
58	F	48	160	70	27.3438	66	100	62	610	6.6	71	6.5	73	6.55	49	46	47.5	29	26	27.5	9	9	9	5	5	5
59	F	52	158	69	27.6398	69	130	80	600	8.1	64	8.1	67	8.1	70	84	77	42	47	44.5	25	35	30	22	30	26
60	F	47	163	65	24.4646	59	124	72	590	8.4	64	8.6	67	8.5	98	88	93	41	30	35.5	39	40	39.5	32	33	32.5
61	F	56	155	55	22.8928	68	110	70	540	7.8	72	7.3	70	7.55	87	86	86.5	46	49	47.5	37	38	37.5	34	33	33.5
62	F	48	156	56	23.0112	83	114	68	520	7	79	6.7	79	6.85	92	80	86	32	33	32.5	30	32	31	34	37	35.5
63	F	49	167	76	27.2509	62	94	56	630	6.9	66	6.5	69	6.7	55	52	53.5	34	31	32.5	19	16	17.5	12	12	12
64	F	55	166	49	17.782	70	110	68	610	8.7	74	8.8	76	8.75	92	89	90.5	43	40	41.5	44	36	40	41	33	37
65	F	59	162	70	26.6728	78	124	74	560	7.6	78	7.6	78	7.6	75	77	76	29	31	30	36	39	37.5	37	42	39.5
66	F	53	162	63	24.0055	75	156	80	610	10.4	73	10	76	10.2	77	68	72.5	34	34	34	26	24	25	26	23	24.5
67	F	46	150	74	32.8889	76	154	74	520	9	80	9	84	9	89	86	87.5	47	41	44	33	32	32.5	34	31	32.5
68	M	43	165	68	24.977	90	130	75	590	7.1	94	6.9	92	7	47	50	48.5	31	32	31.5	5	7	6	12	15	13.5
69	F	47	157	56	22.719	59	115	70	520	7.3	62	7.6	69	7.45	87	75	81	47	46	46.5	30	29	29.5	23	21	22
70	M	47	175	80	26.1224	67	98	60	700	6.7	68	6.2	69	6.45	45	64	54.5	34	42	38	7	17	12	3	15	9
71	M	47	176	62	20.0155	75	100	68	630	5.4	68	5.3	68	5.35	38	46	42	28	31	29.5	3	16	9.5	3	12	7.5
72	M	55	163	70	26.3465	69	120	80	620	9.7	70	9.3	72	9.5	62	57	59.5	38	33	35.5	13	10	11.5	10	7	8.5
73	F	51	159	65	25.711	80	138	78	580	7.7	75	7.7	75	7.7	47	47	47	27	24	25.5	12	11	11.5	15	12	13.5
74	F	47	158	72	28.8415	71	128	74	610	7.2	76	7.4	75	7.3	64	63	63.5	37	39	38	21	22	21.5	19	19	19
75	M	40	180	92	28.3951	62	128	94	670	8.9	64	9.2	66	9.05	75	80	77.5	43	48	45.5	26	30	28	20	24	22
76	M	43	174	66	21.7994	66	114	82	630	6.6	72	6.1	71	6.35	64	55	59.5	53	50	51.5	16	10	13	12	7	9.5
77	F	41	155	52	21.6441	69	132	90	580	10.2	76	10.3	76	10.25	83	84	83.5	46	50	48	33	33	33	30	30	30
78	M	54	166	72	26.1286	83	128	84	610	10.8	74	10.6	77	10.7	57	59	58	32	32	32	16	17	16.5	20	21	20.5
79	F	47	165	47	17.2635	65	112	74	560	7.2	70	6.8	73	7	78	75	76.5	39	36	37.5	26	28	27	22	25	23.5
80	M	46	176	76	24.5351	83	150	106	660	11.6	79	11.2	82	11.4	75	78	76.5	37	40	38.5	25	27	26	29	29	29
81	M	50	174	71	23.4509	63	110	74	620	8.3	63	7.9	62	8.1	66	58	62	47	39	43	19	12	15.5	13	6	9.5
82	F	50	160	58	22.6562	83	138	76	600	7.7	81	8.1	81	7.9	72	70	71	29	28	28.5	26	24	25	30	27	28.5
83	F	44	160	70	27.3438	78	108	78	620	6.1	72	6.2	75	6.15	25	26	25.5	34	36	35	-12	-7	-9.5	-11	-5	-8
84	F	44	157	55	22.3133	70	154	94	570	8.7	81	9.1	80	8.9	86	83	84.5	47	42	44.5	32	29	30.5	29	30	29.5
85	M	53	170	75	25.9516	61	140	88	610	9.1	65	9.5	66	9.3	94	98	96	50	50	50	35	38	36.5	30	32	31
86	M	41	160	60	23.4375	72	120	79	585	6.6	73	6.8	72	6.7	65	65	65	39	41	40	18	18	18	17	16	16.5
87	F	64	157	65	26.3702	66	126	80	700	9	65	9.3	65	9.15	92	94	93	40	40	40	39	40	39.5	35	37	36
88	M	80	170	67	23.1834	75	128	70	570	8.7	73	9.2	76	8.95	87	87	87	24	24	24	26	28	27	26	28	27
89	F	67	166	70	25.4028	83	148	90	560	8.6	80	8.4	81	8.5	87	84	85.5	33	32	32.5	32	28	30	36	34	35
90	M	65	175	74	24.1633	84	144	90	590	8.2	83	7.9	82	8.05	61	65	63	33	33	33	10	14	12	14	18	16
91	M	65	154	60	25.2994	70	132	84	520	7.5	65	7.9	67	7.7	92	94	93	35	35	35	38	39	38.5	35	33	34
92	F	73	168	59	20.9042	65	124	66	590	8.2	60	8.4	60	8.3	84	81	82.5	29	26	27.5	28	30	29	23	25	24
93	F	68	158	59	23.634	89	140	78	530	9.9	91	9.7	91	9.8	42	54	48	26	33	29.5	22	25	23.5	29	32	30.5
94	M	60	174	80	26.4236	77	150	78	650	7.8	72	7.8	72	7.8	75	76	75.5	30	31	30.5	26	26	26	25	27	26
95	M	67	182	70	21.1327	57	104	72	710	7.3	57	7.1	57	7.2	71	71	71	45	41	43	25	23	24	16	13	14.5
96	M	79	163	65	24.4646	80	140	78	630	10.5	78	10.7	77	10.6	67	67	67	36	35	35.5	22	21	21.5	24.25	24	24.125
97	F	60	160	60	23.4375	59	120	64	580	8.4	60	8.9	59	8.65	77	85	81	35	40	37.5	39	39	39	31	33	32
98	M	82	170	56	19.3772	79	120	76	570	10.4	74	10.3	77	10.35	70	75	72.5	30	28	29	22	21	21.5	24	24	24
99	M	79	169	77	26.9598	54	100	70	660	10.6	59	10.2	58	10.4	87	88	87.5	45	43	44	37	40	38.5	27	32	29.5
100	F	65	160	47	18.3594	80	112	72	510	7.6	76	8.1	78	7.85	78	78	78	27	26	26.5	22	20	21	24	20	22
101	M	80	175	75	24.4898	66	138	82	615	7.2	66	7.7	67	7.45	75	76	75.5	38	41	39.5	27	28	27.5	22	22	22
102	M	64	174	64	21.1389	86	126	78	600	9.4	85	9.6	86	9.5	62	66	64	32	36	34	16	20	18	22	26	24
103	M	76	165	53	19.4674	61	106	54	545	7.6	57	7.9	60	7.75	72	75	73.5	38	36	37	37	29	33	30	22	26
104	F	80	160	63	24.6094	54	134	60	650	10.3	53	10.7	52	10.5	87	84	85.5	47	41	44	43	41	42	33	31	32
105	M	84	156	57	23.4221	81	140	90	580	11.8	86	12.1	84	11.95	93	86	89.5	45	44	44.5	35	33	34	39	36	37.5
106	F	73	161	69	26.6193	77	135	85	570	10.3	78	9.9	79	10.1	88	87	87.5	39	35	37	38	36	37	35	33	34
107	M	62	176	54	17.4329	70	135	70	630	9.7	70	9.4	67	9.55	74	82	78	33	35	34	29	33	31	26	29	27.5
108	M	78	162	59	22.4813	60	120	70	570	10.9	58	10.4	57	10.65	75	71	73	42	43	42.5	26	23	24.5	19	16	17.5
109	M	60	175	67	21.8776	69	115	75	650	8.8	73	8.9	71	8.85	64	68	66	38	42	40	20	21	20.5	17	18	17.5
110	F	68	163	54	20.3244	66	112	78	605	9	69	9.4	71	9.2	78	77	77.5	39	42	40.5	25	28	26.5	22	25	23.5
111	M	84	172	80	27.0416	60	140	74	615	11.8	58	12.2	59	12	80	80	80	30	27	28.5	33	33	33	24	27	25.5
112	M	79	169	65	22.7583	54	96	64	645	9	57	8.5	56	8.75	88	90	89	48	47	47.5	37	34	35.5	26	24	25
113	M	67	182	70	21.1327	57	124	98	690	10	59	10.1	58	10.05	78	77	77.5	40	42	41	26	26	26	21	16	18.5
114	M	76	158	44	17.6254	54	118	60	550	9.1	54	9.5	53	9.3	88	90	89	49	50	49.5	37	38	37.5	27	29	28
115	F	67	164	72	26.7698	69	126	78	625	8.3	66	7.9	68	8.1	71	71	71	37	27	32	26	21	23.5	22	19	20.5
116	F	66	158	63	25.2363	97	130	80	600	8.8	72	8.5	99	8.65	59	58	58.5	24	23	23.5	14	14	14	25	25	25
117	F	56	159	54	21.3599	66	110	75	570	7.2	71	7.5	72	7.35	80	82	81	43	49	46	32	32	32	27	28	27.5
118	M	63	172	80	27.0416	70	140	110	560	7.4	58	7.8	53	7.6	79	81	80	39	42	40.5	29	32	30.5	28	29	28.5
119	F	92	155	59	24.5578	72	120	70	620	10.7	68	10.9	68	10.8	74	71	72.5	32	32	32	26	24	25	24	23	23.5
120	F	69	168	65	23.03	54	130	80	660	9.9	56	10.1	56	10	85	86	85.5	45	43	44	43	40	41.5	33	30	31.5
mean		43.1833	168.067	65.2417	23.0639	68.2	118.742	74.275	611.333					7.48292			60.1625			39.7875			15.5417			12.3552
SD		21.191	8.26325	11.0294	3.32428	9.70974	14.8909	10.092	45.271					1.73259			21.8673			7.85335			16.3957			16.3615
max		92	189	95	32.8889	97	156	110	710					12			96			65.5			42			39.5
min		18	150	44	16.7968	45	90	52	510					4.6			14			23.5			-25.5			-26
	Table S1 Patients' info and results of the measurements. cfDistance is the direct distance from the carotid to the femoral artery. The measurement of cfPWV and augmentation indexes was performed twice in each subject. '1st' and '2nd' indicate the first and second measurements, respectively. '1st HR' and '2nd HR' indicate the HR during the first and second measurement of cfPWV, respectively.
